# Supplementary material for: Quantification of Silicon in Rice Based on an Electrochemical Sensor via an Amplified Electrocatalytic Strategy
Source: Micromachines (Basel). 2021 Aug 30;12(9):1048. doi: 10.3390/mi12091048 (PMC8469415; doi:10.3390/mi12091048)
Supplement: Supplementary file 1 [file micromachines-12-01048-s001.zip]

Archive with 1 entries (1 files):
- micromachines-1323611-supplementary.pdf
